# Supplementary material for: Lateral gene transfer of streptococcal ICE element RD2 (region of difference 2) encoding secreted proteins
Source: BMC Microbiol. 2011 Apr 1;11:65. doi: 10.1186/1471-2180-11-65 (PMC3083328; doi:10.1186/1471-2180-11-65)
Supplement: Additional file 6 — Table S3: Homologs of RD2 genes found in GBS [file 1471-2180-11-65-S6.XLS]

## Sheet: Arkusz1
MGAS6180	Protein length	NEM316	Homology on protein level	2603V/R	Homology on protein level	515	Homology on protein level	18RS21	Homology on protein level	COH1	Homology on protein level
M28_Spy1303	378aa	gbs0482	Id = 139/143 (98%), Pos = 140/143 (98%), Gaps = 0/143 (0%)	SAG1993	Id = 197/364 (55%), Pos = 265/364 (73%), Gaps = 0/364 (0%)	SAL_2029	Id = 197/364 (55%), Pos = 262/364 (72%), Gaps = 0/364 (0%)	SAJ_1896	Id = 197/364 (55%), Pos = 265/364 (73%), Gaps = 0/364 (0%)	SAN_2094	Id = 197/364 (55%), Pos = 265/364 (73%), Gaps = 0/364 (0%)
M28_Spy1304	110aa	gbs0481	Id = 108/108 (100%), Pos = 108/108 (100%), Gaps = 0/108 (0%)	SAG1994	Id = 105/111 (95%), Pos = 111/111 (100%), Gaps = 0/111 (0%)	SAL_2030	Id = 102/108 (95%), Pos = 108/108 (100%), Gaps = 0/108 (0%)	SAJ_1897	Id = 102/108 (95%), Pos = 108/108 (100%), Gaps = 0/108 (0%)	SAN_2095	Id = 102/108 (95%), Pos = 108/108 (100%), Gaps = 0/108 (0%)
M28_Spy1305	180aa	gbs0480	Id = 175/179 (98%), Pos = 177/179 (99%), Gaps = 0/179 (0%)	no homolog		SAL_2032	Id = 177/180 (99%), Pos = 178/180 (99%), Gaps = 0/180 (0%)	no homolog		no homolog
M28_Spy1306	253aa	gbs0479	Id = 250/253 (99%), Pos = 251/253 (99%), Gaps = 0/253 (0%)	SAG1996	Id = 107/274 (40%), Pos = 149/274 (55%), Gaps = 32/274 (11%)	SAL_2036	Id = 69/123 (57%), Pos = 93/123 (76%), Gaps = 0/123 (0%)	SAJ_1899	Id = 107/274 (40%), Pos = 149/274 (55%), Gaps = 32/274 (11%)	SAN_2097	Id = 107/274 (40%), Pos = 149/274 (55%), Gaps = 32/274 (11%)
M28_Spy1307	185aa	gbs0478	Id = 185/185 (100%), Pos = 185/185 (100%), Gaps = 0/185 (0%)	SAG1997	Id = 92/185 (50%), Pos = 130/185 (71%), Gaps = 3/185 (1%)	SAL_2037	Id = 91/185 (50%), Pos = 129/185 (70%), Gaps = 3/185 (1%)	SAJ_1900	Id = 45/65 (70%), Pos = 55/65 (85%), Gaps = 0/65 (0%)	SAN_2098	Id = 69/108 (64%), Pos = 86/108 (80%), Gaps = 0/108 (0%)
										SAN_2105	Id = 92/185 (50%), Pos = 130/185 (71%), Gaps = 3/185 (1%)
M28_Spy1308	452aa	gbs0477	Id = 86/87 (99%), Pos = 87/87 (100%), Gaps = 0/87 (0%)	SAG1998	Id = 319/455 (71%), Pos = 377/455 (83%), Gaps = 5/455 (1%)	SAL_2038	Id = 319/455 (71%), Pos = 377/455 (83%), Gaps = 5/455 (1%)	SAJ_1901	Id = 297/421 (71%), Pos = 350/421 (84%), Gaps = 5/421 (1%)	SAN_2106	Id = 319/455 (71%), Pos = 377/455 (83%), Gaps = 5/455 (1%)
			Id = 44/45 (98%), Pos = 45/45 (100%), Gaps = 0/45 (0%)
M28_Spy1309	47aa	no homolog		SAG1999	Id = 47/47 (100%), Pos = 47/47 (100%), Gaps = 0/47 (0%)	no homolog		no homolog		no homolog
M28_Spy1310	771aa	gbs0476	Id = 258/262 (99%), Pos = 260/262 (99%), Gaps = 0/262 (0%)	SAG2000	Id = 343/509 (68%), Pos = 429/509 (85%), Gaps = 5/509 (0%)	SAL_2039	Id = 343/509 (68%), Pos = 429/509 (85%), Gaps = 5/509 (0%)	SAJ_1903	Id = 249/352 (71%), Pos = 308/352 (88%), Gaps = 0/352 (0%)	SAN_2107	Id = 343/509 (68%), Pos = 429/509 (85%), Gaps = 5/509 (0%)
							Id = 36/63 (58%), Pos = 46/63 (74%), Gaps = 0/63 (0%)				Id = 36/63 (58%), Pos = 46/63 (74%), Gaps = 0/63 (0%)
M28_Spy1311	833aa	no homolog		SAG2001	Id = 631/756 (84%), Pos = 709/756 (94%), Gaps = 0/756 (0%)	SAL_2040	Id = 699/833 (84%), Pos = 781/833 (94%), Gaps = 0/833 (0%)	SAJ_1904	Id = 408/465 (88%), Pos = 447/465 (97%), Gaps = 0/465 (0%)	SAN_2108	Id = 631/756 (84%), Pos = 709/756 (94%), Gaps = 0/756 (0%)
					Id = 36/63 (58%), Pos = 46/63 (74%), Gaps = 0/63 (0%)
M28_Spy1312	136aa	no homolog		SAG2005	Id = 109/136 (81%), Pos = 124/136 (92%), Gaps = 0/136 (0%)	SAL_2041	Id = 97/124 (79%), Pos = 113/124 (92%), Gaps = 0/124 (0%)	SAJ_1906	Id = 109/136 (81%), Pos = 124/136 (92%), Gaps = 0/136 (0%)	SAN_2110	Id = 62/87 (72%), Pos = 72/87 (83%), Gaps = 0/87 (0%)
M28_Spy1313	89aa	no homolog		SAG2006	Id = 66/89 (75%), Pos = 77/89 (87%), Gaps = 1/89 (1%)	SAL_2042	Id = 66/89 (75%), Pos = 77/89 (87%), Gaps = 1/89 (1%)	SAJ_1907	Id = 66/89 (75%), Pos = 77/89 (87%), Gaps = 1/89 (1%)	SAN_2111	Id = 66/89 (75%), Pos = 77/89 (87%), Gaps = 1/89 (1%)
M28_Spy1314	316aa	no homolog		SAG2007	Id = 233/312 (75%), Pos = 270/312 (87%), Gaps = 1/312 (0%)	SAL_2043	Id = 234/312 (75%), Pos = 271/312 (87%), Gaps = 1/312 (0%)	SAJ_1908	Id = 227/306 (75%), Pos = 265/306 (87%), Gaps = 1/306 (0%)	SAN_2112	Id = 234/312 (75%), Pos = 271/312 (87%), Gaps = 1/312 (0%)
M28_Spy1315	159aa	no homolog		SAG2010	Id = 133/157 (85%), Pos = 145/157 (93%), Gaps = 0/157 (0%)	SAL_2046	Id = 133/157 (85%), Pos = 145/157 (93%), Gaps = 0/157 (0%)	no homolog		SAN_2115	Id = 113/136 (84%), Pos = 125/136 (92%), Gaps = 0/136 (0%)
M28_Spy1316	83aa	no homolog		SAG2011	Id = 72/83 (87%), Pos = 78/83 (94%), Gaps = 0/83 (0%)	SAL_2047	Id = 61/74 (83%), Pos = 67/74 (91%), Gaps = 0/74 (0%)	no homolog		SAN_2116	Id = 24/29 (83%), Pos = 25/29 (87%), Gaps = 0/29 (0%)
M28_Spy1317	69aa	no homolog		SAG2011	Id = 61/64 (96%), Pos = 62/64 (97%), Gaps = 0/64 (0%)	SAL_2047	Id = 61/64 (96%), Pos = 62/64 (97%), Gaps = 0/64 (0%)	no homolog		SAN_2116	Id = 61/64 (96%), Pos = 62/64 (97%), Gaps = 0/64 (0%)
M28_Spy1318	90aa	no homolog		SAG2012	Id = 87/90 (97%), Pos = 89/90 (99%), Gaps = 0/90 (0%)	SAL_2048	Id = 88/90 (98%), Pos = 90/90 (100%), Gaps = 0/90 (0%)	no homolog		SAN_2117	Id = 87/90 (97%), Pos = 89/90 (99%), Gaps = 0/90 (0%)
M28_Spy1319	47aa	no homolog		no homolog		SAL_2050	Id = 20/41 (49%), Pos = 28/41 (69%), Gaps = 0/41 (0%)	no homolog		no homolog
M28_Spy1320	125aa	no homolog		SAG2016	Id = 107/125 (86%), Pos = 114/125 (92%), Gaps = 0/125 (0%)	SAL_2051	Id = 96/125 (77%), Pos = 109/125 (88%), Gaps = 0/125 (0%)	SAJ_1912	Id = 107/125 (86%), Pos = 114/125 (92%), Gaps = 0/125 (0%)	SAN_2122	Id = 108/125 (87%), Pos = 115/125 (92%), Gaps = 0/125 (0%)
M28_Spy1321	413aa	no homolog		SAG2017	Id = 320/409 (79%), Pos = 367/409 (90%), Gaps = 0/409 (0%)	SAL_2052	Id = 321/409 (79%), Pos = 367/409 (90%), Gaps = 0/409 (0%)	SAJ_1913	Id = 321/409 (79%), Pos = 367/409 (90%), Gaps = 0/409 (0%)	SAN_2123	Id = 321/409 (79%), Pos = 367/409 (90%), Gaps = 0/409 (0%)
M28_Spy1322	569aa	no homolog		SAG2018	Id = 472/553 (86%), Pos = 515/553 (94%), Gaps = 2/553 (0%)	SAL_2053	Id = 472/553 (86%), Pos = 516/553 (94%), Gaps = 2/553 (0%)	SAJ_1920	Id = 472/553 (86%), Pos = 516/553 (94%), Gaps = 2/553 (0%)	SAN_2124	Id = 472/553 (86%), Pos = 516/553 (94%), Gaps = 2/553 (0%)
M28_Spy1323	151aa	no homolog		SAG2019	Id = 71/149 (48%), Pos = 96/149 (65%), Gaps = 4/149 (2%)	SAL_2054	Id = 71/149 (48%), Pos = 96/149 (65%), Gaps = 4/149 (2%)	SAJ_1922	Id = 41/69 (60%), Pos = 49/69 (72%), Gaps = 1/69 (1%)	SAN_2125	Id = 71/149 (48%), Pos = 96/149 (65%), Gaps = 4/149 (2%)
M28_Spy1324	101aa	no homolog		SAG2020	Id = 39/95 (42%), Pos = 59/95 (63%), Gaps = 1/95 (1%)	SAL_2055	Id = 39/95 (42%), Pos = 59/95 (63%), Gaps = 1/95 (1%)	SAJ_1923	Id = 39/95 (42%), Pos = 59/95 (63%), Gaps = 1/95 (1%)	SAN_2126	Id = 39/95 (42%), Pos = 59/95 (63%), Gaps = 1/95 (1%)
M28_Spy1325	1352aa	gbs0393	Id = 263/384 (69%), Pos = 309/384 (81%), Gaps = 10/384 (2%)	SAG2021	Id = 262/384 (69%), Pos = 312/384 (82%), Gaps = 7/384 (1%)	SAL_2056	Id = 263/384 (69%), Pos = 313/384 (82%), Gaps = 7/384 (1%)	SAJ_1924	Id = 263/384 (69%), Pos = 313/384 (82%), Gaps = 7/384 (1%)	SAN_2127	Id = 263/384 (69%), Pos = 313/384 (82%), Gaps = 7/384 (1%)
			Id = 248/576 (44%), Pos = 334/576 (58%), Gaps = 93/576 (16%)		Id = 188/360 (53%), Pos = 251/360 (70%), Gaps = 12/360 (3%)		Id = 188/360 (53%), Pos = 251/360 (70%), Gaps = 12/360 (3%)		Id = 188/360 (53%), Pos = 251/360 (70%), Gaps = 12/360 (3%)		188/360 (53%), Pos = 251/360 (70%), Gaps = 12/360 (3%)
			Id = 123/306 (41%), Pos = 166/306 (55%), Gaps = 28/306 (9%)		Id = 72/168 (43%), Pos = 95/168 (57%), Gaps = 22/168 (13%)		Id = 113/273 (42%), Pos = 146/273 (54%), Gaps = 43/273 (15%)		Id = 33/71 (47%), Pos = 46/71 (65%), Gaps = 5/71 (7%)		Id = 113/273 (42%), Pos = 146/273 (54%), Gaps = 43/273 (15%)
		gbs0723	Id = 263/384 (69%), Pos = 309/384 (81%), Gaps = 10/384 (2%)		Id = 33/71 (47%), Pos = 46/71 (65%), Gaps = 5/71 (7%)		Id = 33/71 (47%), Pos = 46/71 (65%), Gaps = 5/71 (7%)		Id = 92/225 (41%), Pos = 123/225 (55%), Gaps = 23/225 (10%)		Id = 33/71 (47%), Pos = 46/71 (65%), Gaps = 5/71 (7%)
			Id = 248/576 (44%), Pos = 334/576 (58%), Gaps = 93/576 (16%)		Id = 62/177 (36%), Pos = 87/177 (50%), Gaps = 34/177 (19%)		Id = 62/177 (36%), Pos = 87/177 (50%), Gaps = 34/177 (19%)		Id = 62/177 (36%), Pos = 87/177 (50%), Gaps = 34/177 (19%)		Id = 62/177 (36%), Pos = 87/177 (50%), Gaps = 34/177 (19%)
			Id = 123/306 (41%), Pos = 166/306 (55%), Gaps = 28/306 (9%)
		gbs0986	Id = 263/384 (69%), Pos = 309/384 (81%), Gaps = 10/384 (2%)
			Id = 248/576 (44%), Pos = 334/576 (58%), Gaps = 93/576 (16%)
			Id = 123/306 (41%), Pos = 166/306 (55%), Gaps = 28/306 (9%)
		gbs1143	Id = 278/382 (73%), Pos = 316/382 (83%), Gaps = 8/382 (2%)
			Id = 250/577 (44%), Pos = 338/577 (59%), Gaps = 95/577 (16%)
			Id = 125/311 (41%), Pos = 167/311 (54%), Gaps = 28/311 (9%)
M28_Spy1326	746aa	gbs0391	Id = 352/759 (47%), Pos = 480/759 (64%), Gaps = 34/759 (4%)	no homolog		SAL_2057	Id = 317/761 (42%), Pos = 461/761 (61%), Gaps = 33/761 (4%)	no homolog		SAN_2128	Id = 317/761 (42%), Pos = 461/761 (61%), Gaps = 33/761 (4%)
		gbs0721	Id = 352/759 (47%), Pos = 480/759 (64%), Gaps = 34/759 (4%)
		gbs0988	Id = 352/759 (47%), Pos = 480/759 (64%), Gaps = 34/759 (4%)
		gbs1145	Id = 313/766 (41%), Pos = 454/766 (60%), Gaps = 46/766 (6%)
M28_Spy1327	130aa	no homolog		no homolog		no homolog		no homolog		no homolog
M28_Spy1328	146aa	gbs0371	Id = 55/143 (39%), Pos = 82/143 (58%), Gaps = 7/143 (4%)	no homolog		SAL_2059	Id = 60/154 (39%), Pos = 95/154 (62%), Gaps = 12/154 (7%)	no homolog		SAN_2130	Id = 60/154 (39%), Pos = 95/154 (62%), Gaps = 12/154 (7%)
		gbs0701	Id = 55/143 (39%), Pos = 82/143 (58%), Gaps = 7/143 (4%)
		gbs1008	Id = 55/143 (39%), Pos = 82/143 (58%), Gaps = 7/143 (4%)
M28_Spy1329	144aa	no homolog		no homolog		SAL_2061	Id = 90/141 (64%), Pos = 115/141 (82%), Gaps = 0/141 (0%)	no homolog		SAN_2132	Id = 90/141 (64%), Pos = 115/141 (82%), Gaps = 0/141 (0%)
M28_Spy1330	128aa	gbs0475	Id = 111/112 (99%), Pos = 112/112 (100%), Gaps = 0/112 (0%)	no homolog		SAL_2069	Id = 79/112 (71%), Pos = 89/112 (80%), Gaps = 0/112 (0%)	no homolog		SAN_2135	Id = 79/112 (71%), Pos = 89/112 (80%), Gaps = 0/112 (0%)
M28_Spy1331	140aa	gbs0474	Id = 140/140 (100%), Pos = 140/140 (100%), Gaps = 0/140 (0%)	no homolog		SAL_2070	Id = 138/140 (99%), Pos = 140/140 (100%), Gaps = 0/140 (0%)	no homolog		SAN_2136	Id = 138/140 (99%), Pos = 140/140 (100%), Gaps = 0/140 (0%)
M28_Spy1332	118aa	gbs0473	Id = 118/118 (100%), Pos = 118/118 (100%), Gaps = 0/118 (0%)	SAG0437	Id = 48/121 (40%), Pos = 70/121 (58%), Gaps = 14/121 (11%)	SAL_2071	Id = 72/122 (60%), Pos = 87/122 (72%), Gaps = 4/122 (3%)	SAJ_0546	Id = 40/109 (37%), Pos = 59/109 (55%), Gaps = 14/109 (12%)	SAN_2137	Id = 72/122 (60%), Pos = 87/122 (72%), Gaps = 4/122 (3%)
										SAN_0531	Id = 48/121 (40%), Pos = 70/121 (58%), Gaps = 14/121 (11%)
M28_Spy1333	112aa	gbs0472	Id = 110/112 (99%), Pos = 111/112 (99%), Gaps = 0/112 (0%)	SAG0436	Id = 60/62 (97%), Pos = 61/62 (99%), Gaps = 0/62 (0%)	SAL_2072	Id = 96/110 (88%), Pos = 106/110 (97%), Gaps = 0/110 (0%)	SAJ_0545	Id = 60/62 (97%), Pos = 61/62 (99%), Gaps = 0/62 (0%)	SAN_2138	Id = 95/110 (87%), Pos = 105/110 (96%), Gaps = 0/110 (0%)
										SAN_0530	Id = 60/62 (97%), Pos = 61/62 (99%), Gaps = 0/62 (0%)
M28_Spy1334	97aa	gbs0471	Id = 95/97 (98%), Pos = 96/97 (99%), Gaps = 0/97 (0%)	SAG0435	Id = 96/97 (99%), Pos = 97/97 (100%), Gaps = 0/97 (0%)	SAL_2073	Id = 83/97 (86%), Pos = 88/97 (91%), Gaps = 0/97 (0%)	SAJ_0544	Id = 96/97 (99%), Pos = 97/97 (100%), Gaps = 0/97 (0%)	SAN_0529	Id = 96/97 (99%), Pos = 97/97 (100%), Gaps = 0/97 (0%)
										SAN_2139	Id = 83/97 (86%), Pos = 88/97 (91%), Gaps = 0/97 (0%)
M28_Spy1335	61aa	no homolog		SAG0448	Id = 40/49 (82%), Pos = 45/49 (92%), Gaps = 0/49 (0%)	no homolog		SAJ_0559	Id = 40/49 (82%), Pos = 45/49 (92%), Gaps = 0/49 (0%)
M28_Spy1336	1497aa	gbs0470	Id = 770/1104 (70%), Pos = 840/1104 (77%), Gaps = 60/1104 (5%)	SAG0433 (rib)	Id = 1108/1381 (81%), Pos = 1160/1381 (84%), Gaps = 35/1381 (2%)	SAL_0495	Id = 250/501 (50%), Pos = 317/501 (64%), Gaps = 47/501 (9%)	SAJ_0543	Id = 279/299 (94%), Pos = 283/299 (95%), Gaps = 1/299 (0%)	SAN_0524	Id = 448/477 (94%), Pos = 450/477 (95%), Gaps = 1/477 (0%)
			Id = 456/919 (50%), Pos = 548/919 (60%), Gaps = 97/919 (10%)		Id = 1021/1079 (95%), Pos = 1024/1079 (95%), Gaps = 0/1079 (0%)		Id = 117/250 (47%), Pos = 145/250 (58%), Gaps = 20/250 (8%)		Id = 241/259 (94%), Pos = 243/259 (94%), Gaps = 1/259 (0%)		Id = 447/477 (94%), Pos = 449/477 (95%), Gaps = 1/477 (0%)
			Id = 418/881 (48%), Pos = 509/881 (58%), Gaps = 97/881 (11%)		Id = 985/1048 (94%), Pos = 990/1048 (95%), Gaps = 0/1048 (0%)		Id = 117/250 (47%), Pos = 145/250 (58%), Gaps = 20/250 (8%)		Id = 241/259 (94%), Pos = 243/259 (94%), Gaps = 1/259 (0%)		Id = 447/477 (94%), Pos = 449/477 (95%), Gaps = 1/477 (0%)
			Id = 417/879 (48%), Pos = 507/879 (58%), Gaps = 97/879 (11%)				Id = 117/250 (47%), Pos = 145/250 (58%), Gaps = 20/250 (8%)		Id = 241/259 (94%), Pos = 243/259 (94%), Gaps = 1/259 (0%)		Id = 447/477 (94%), Pos = 449/477 (95%), Gaps = 1/477 (0%)
							Id = 117/250 (47%), Pos = 145/250 (58%), Gaps = 20/250 (8%)		Id = 241/259 (94%), Pos = 243/259 (94%), Gaps = 1/259 (0%)		Id = 447/477 (94%), Pos = 449/477 (95%), Gaps = 1/477 (0%)
							Id = 117/250 (47%), Pos = 145/250 (58%), Gaps = 20/250 (8%)		Id = 241/259 (94%), Pos = 243/259 (94%), Gaps = 1/259 (0%)		Id = 447/477 (94%), Pos = 449/477 (95%), Gaps = 1/477 (0%)
							Id = 116/249 (47%), Pos = 145/249 (59%), Gaps = 22/249 (8%)		Id = 241/259 (94%), Pos = 243/259 (94%), Gaps = 1/259 (0%)		Id = 440/476 (93%), Pos = 444/476 (94%), Gaps = 0/476 (0%)
							Id = 86/183 (47%), Pos = 105/183 (58%), Gaps = 14/183 (7%)		Id = 241/259 (94%), Pos = 243/259 (94%), Gaps = 1/259 (0%)		Id = 392/417 (95%), Pos = 395/417 (95%), Gaps = 1/417 (0%)
									Id = 241/259 (94%), Pos = 243/259 (94%), Gaps = 1/259 (0%)		Id = 173/295 (59%), Pos = 212/295 (72%), Gaps = 2/295 (0%)
									Id = 234/253 (93%), Pos = 236/253 (94%), Gaps = 0/253 (0%)
									Id = 173/295 (59%), Pos = 212/295 (72%), Gaps = 2/295 (0%)
M28_Spy1337	401aa	gbs0469	Id = 386/397 (98%), Pos = 391/397 (99%), Gaps = 0/397 (0%)	SAG0432	Id = 387/397 (98%), Pos = 391/397 (99%), Gaps = 0/397 (0%)	SAL_0494	Id = 386/397 (98%), Pos = 391/397 (99%), Gaps = 0/397 (0%)	SAJ_0542	Id = 348/358 (98%), Pos = 352/358 (99%), Gaps = 0/358 (0%)	SAN_0523	Id = 387/397 (98%), Pos = 391/397 (99%), Gaps = 0/397 (0%)
